# Supplementary material for: Fatigue Assessment in Patients with Hereditary Hemochromatosis: First Use of the Popular Diagnostic Tools
Source: J Clin Med. 2024 Sep 19;13(18):5544. doi: 10.3390/jcm13185544 (PMC11432497; doi:10.3390/jcm13185544)
Supplement: Supplementary file 1 [file jcm-13-05544-s001.zip]

Archive with 1 entries (1 files):
- jcm-3186459-supplementary.pdf
